# Supplementary material for: Back Interface Passivation for Efficient Low-Bandgap Perovskite Solar Cells and Photodetectors
Source: Nanomaterials (Basel). 2022 Jun 15;12(12):2065. doi: 10.3390/nano12122065 (PMC9231224; doi:10.3390/nano12122065)
Supplement: Supplementary file 1 [file nanomaterials-12-02065-s001.zip]

Archive with 3 entries (2 files):
- nanomaterials-1752031-supplementary/Supplementary File/
- nanomaterials-1752031-supplementary/Supplementary File/Supplementary information-revised.pdf
- nanomaterials-1752031-supplementary/Supplementary File/Supplementary video.mp4
